# Supplementary material for: Morphology Adjustment and Optimization of CuS as Enzyme Mimics for the High Efficient Colorimetric Determination of Cr(VI) in Water
Source: Nanomaterials (Basel). 2022 Jun 17;12(12):2087. doi: 10.3390/nano12122087 (PMC9231408; doi:10.3390/nano12122087)
Supplement: Supplementary file 1 [file nanomaterials-12-02087-s001.zip]

Archive with 1 entries (1 files):
- nanomaterials-1743303-supplementary.pdf
